# Supplementary material for: Huntington’s disease affects mitochondrial network dynamics predisposing to pathogenic mitochondrial DNA mutations
Source: Brain. 2024 Jan 9;147(6):2009–22. doi: 10.1093/brain/awae007 (PMC11512592; doi:10.1093/brain/awae007)
Supplement: awae007_Supplementary_Data [file awae007_supplementary_data.zip]

Archive with 7 entries (7 files):
- brain-2023-01451-File009.xlsx
- brain-2023-01451-File010.xlsx
- brain-2023-01451-File011.xlsx
- brain-2023-01451-File012.xlsx
- brain-2023-01451-File013.xlsx
- brain-2023-01451-File014.pdf
- brain-2023-01451-File015.pdf
