# Supplementary material for: Huntington’s disease affects mitochondrial network dynamics predisposing to pathogenic mitochondrial DNA mutations
Source: Brain. 2024 Jan 9;147(6):2009–22. doi: 10.1093/brain/awae007 (PMC11512592; doi:10.1093/brain/awae007)
Supplement: awae007_Supplementary_Data [file awae007_supplementary_data.zip › brain-2023-01451-File009.xlsx]

## Sheet: Sheet 1
dimension	% explained variance	Site of sampling	Gender	HD stage	HD status
PC_1	16.7343	0.579593	0.658225	0.534466	0.569471
PC_2	13.9817	0.225578	0.504208	3.56827e-07	6.19526e-08
PC_3	13.6439	0.95858	0.0753821	0.0172928	0.00471617
PC_4	10.9074	0.0318196	0.608822	0.86852	0.633302
PC_5	8.50455	0.510634	0.362427	0.0825377	0.0264
PC_6	7.68771	0.716195	0.450476	0.537715	0.270912
PC_7	3.8513	0.742212	0.882773	0.395809	0.378442
PC_8	3.43285	0.627867	0.896482	0.764383	0.508883
PC_9	2.33774	0.889849	0.344431	0.962776	0.897796
PC_10	2.24078	0.307065	0.537999	0.299106	0.127759
PC_11	1.91074	0.716195	0.937777	0.206109	0.797262
PC_12	1.62386	0.95858	0.0753821	0.231575	0.0879162
PC_13	1.30914	0.986188	0.255844	0.306514	0.132414
PC_14	1.20704	0.889849	0.97924	0.168862	0.462963
PC_15	1.13944	1	0.196219	0.626526	0.797262
PC_16	1.05611	0.307065	0.869099	0.97255	0.970725
PC_17	0.897923	0.315336	0.993079	0.983747	0.883294
PC_18	0.848163	0.556128	0.923988	0.544395	0.825721
PC_19	0.789052	0.795112	0.429927	0.0457986	0.883294
PC_20	0.699283	0.510634	0.633319	0.859791	0.883294
PC_21	0.691781	0.768528	0.504208	0.983306	0.926899
PC_22	0.551606	0.755334	0.709168	0.771969	0.474222
PC_23	0.488068	0.889849	0.633319	0.966673	0.926899
PC_24	0.403393	0.591497	0.658225	0.433478	0.607404
PC_25	0.392643	0.795112	0.344431	0.978462	0.9561
PC_26	0.356928	0.200167	0.965407	0.513302	0.98536
PC_27	0.332098	0.415841	0.409932	0.500109	0.9561
PC_28	0.306925	0.446226	0.515346	0.902505	0.897796
PC_29	0.278974	0.627867	0.419859	0.946703	0.883294
PC_30	0.270443	0.808497	0.196219	0.755173	0.86883
PC_31	0.187681	0.415841	0.184478	0.592602	0.912333
PC_32	0.18646	0.43596	0.761445	0.75348	0.713628
PC_33	0.131112	0.521822	0.645723	0.309001	0.883294
PC_34	0.120234	0.729165	0.202291	0.7414	0.98536
PC_35	0.111766	0.703307	0.561142	0.348273	0.85441
PC_36	0.0863985	0.039388	0.504208	0.943521	0.970725
PC_37	0.0695267	0.903546	0.670824	0.530879	0.451855
PC_38	0.0558814	0.931022	0.482318	0.386329	0.699988
PC_39	0.0452126	0.848972	0.52661	0.0951607	0.85441
PC_40	0.0318679	0.467166	0.761445	0.602528	0.98536
PC_41	0.029357	0.11123	0.362427	0.312138	0.497184
PC_42	0.0213097	0.755334	0.353356	0.523777	0.926899
PC_43	0.0175916	0.665163	0.923988	0.99843	0.9561
PC_44	0.0117928	0.315336	0.029471	0.459014	0.544827
PC_45	0.00677114	0.716195	0.381	0.221857	0.797262
PC_46	0.00641534	0.0965252	0.227948	0.867545	0.769071
PC_47	0.00351001	0.821937	0.124719	0.939716	0.727361
PC_48	0.00129661	0.768528	0.167853	0.185681	0.926899
